# Supplementary material for: Characteristics of GaN-Based Micro-Light-Emitting Diodes for Mbps Medium-Long Distance Underwater Visible Light Communication
Source: Nanomaterials (Basel). 2025 Sep 2;15(17):1347. doi: 10.3390/nano15171347 (PMC12430584; doi:10.3390/nano15171347)
Supplement: Supplementary file 1 [file nanomaterials-15-01347-s001.zip]

Archive with 1 entries (1 files):
- nanomaterials-3704749-supplementary.pdf
